# Supplementary material for: Investigation of Dietary Intake and Nutrient Adequacy of Adolescents in Institutional Care by Comparing with National Survey Data in Taiwan: A Cross-Sectional Study
Source: Nutrients. 2026 May 24;18(11):1679. doi: 10.3390/nu18111679 (PMC13258388; doi:10.3390/nu18111679)
Supplement: Supplementary file 1 [file nutrients-18-01679-s001.zip]

Archive with 1 entries (1 files):
- nutrients-4285672-supplementary.pdf
